# Supplementary material for: BrCNGC gene family in field mustard: genome-wide identification, characterization, comparative synteny, evolution and expression profiling
Source: Sci Rep. 2021 Dec 17;11:24203. doi: 10.1038/s41598-021-03712-y (PMC8683401; doi:10.1038/s41598-021-03712-y)
Supplement: Supplementary file 2 — Supplementary Information 2. [file 41598_2021_3712_MOESM2_ESM.xlsx]

## Sheet: Title page info
BrCNGC gene family in Field mustard: Genome-wide identification, characterization, comparative synteny, evolution and expression profiling
Akram Ali Baloch1, Agha Muhammad Raza2, Shahjahan Shabbir Ahmed Rana1, Saadullah2, Samiullah Khan1, Zaib-un-Nisa3, Humera Zahid4, Muhammad Gohram Khan Malghani4 and Kaleem U. Kakar2*
1 Department of Biotechnology, Faculty of Life Sciences, Balochistan University of Information Technology, Engineering, and Management Sciences (BUITEMS), Quetta, 87300, Pakistan
2 Department of Microbiology, Faculty of Life Sciences, Balochistan University of Information Technology, Engineering and Management Sciences (BUITEMS), Quetta, 87300, Pakistan
3 Department of Botany, GC University Lahore
4 Department of Zoology, University of Balochistan, Quetta
5 Department of Environmental Sciences, Faculty of Life Sciences, Balochistan University of Information Technology, Engineering and Management Sciences (BUITEMS), Quetta, 87300, Pakistan
*Correspondence: Kaleem.ullah3@buitms.edu.pk
Email addresses:
Akram Ali Baloch (AAB): akram.ali@buitms.edu.pk
Agha Muhammad Raza (AMR): agharaza@buitms.edu.pk
Shahjahan Shabbir Ahmed Rana (SHAR): shahjahan.shabbir@buitms.edu.pk
Saadullah (SU): saad.ullah4@buitms.edu.pk
Samiullah Khan (SK): sami.khan@buitms.edu.pk
Zaib-un-Nisa (ZUN): zaib_jan2@yahoo.com
Humera Zahid (HZ): humera3380@gmail.com
Muhammad Gohram Khan Malghani (MGKM): gohram@buitms.edu.pk
Kaleem U. Kakar (KUK): kaleem.ullah3@buitms.edu.pk

## Sheet: Table S1
Table S1. Estimates of evolutionary divergence between CNGC sequences of B. rapa and B. olercea. The number of amino acid substitutions per site from between sequences are shown. Analyses were conducted using the JTT matrix-based model. The analysis involved 55 amino acid sequences. All positions containing gaps and missing data were eliminated. There were a total of 268 positions in the final da…
	BoCNGC1	BoCNGC2	BoCNGC3	BoCNGC4	BoCNGC5	BoCNGC6	BoCNGC7	BoCNGC8	BoCNGC9	BoCNGC10	BoCNGC11	BoCNGC12	BoCNGC13	BoCNGC14	BoCNGC15	BoCNGC16	BoCNGC17	BoCNGC18	BoCNGC19	BoCNGC20	BoCNGC21	BoCNGC22	BoCNGC23	BoCNGC24	BoCNGC25	BoCNGC26
BrCNGC1	0.683474	0.622042	0.00762068	0.945393	0.948949	0.953307	0.994502	0.991117	1.15757	1.10316	0.97655	0.976065	1.0897	1.04887	1.54389	1.53439	1.44945	1.58797	1.44053	1.50076	1.46453	1.5286	1.5809	1.51734	1.52979	1.60439
BrCNGC2	0.838613	0.764002	0.578084	1.18551	1.1741	1.21355	1.24725	1.18853	1.37241	1.46942	1.24323	1.256	1.38193	1.36854	1.83047	1.86849	1.76129	1.8015	1.72666	1.73325	1.72477	1.79063	1.73905	1.77577	1.77024	1.83628
BrCNGC3	0.431539	0.0974983	0.582968	0.705895	0.686958	0.717257	0.690586	0.713632	0.862139	0.885409	0.784879	0.783888	0.85861	0.903392	1.38968	1.39214	1.30996	1.33458	1.2755	1.25181	1.24785	1.35056	1.29713	1.28822	1.33526	1.38462
BrCNGC4	0.722252	0.566436	0.606297	0.970141	0.966342	0.986102	1.02855	1.02395	1.20727	1.21094	1.08815	1.08524	1.17203	1.14871	1.69152	1.71099	1.62041	1.52015	1.53259	1.51312	1.49443	1.59901	1.52457	1.56918	1.57528	1.65747
BrCNGC5	0.0192201	0.454637	0.696703	0.641868	0.641013	0.637658	0.62674	0.689852	0.811014	0.793883	0.693487	0.70864	0.858416	0.834292	1.30197	1.29396	1.27084	1.30677	1.3055	1.25504	1.23697	1.2819	1.24262	1.30371	1.35836	1.36007
BrCNGC6	0.479302	0.535423	0.776693	0.554075	0.573937	0.568629	0.615354	0.610547	0.734254	0.762701	0.721769	0.706135	0.837233	0.824493	1.27412	1.26562	1.36993	1.3248	1.25241	1.24354	1.22923	1.35522	1.29662	1.2875	1.26805	1.25667
BrCNGC7	0.418006	0.540538	0.78254	0.540106	0.560797	0.556046	0.586163	0.609972	0.729339	0.728461	0.696366	0.681818	0.831052	0.773095	1.30873	1.28955	1.35806	1.33923	1.19079	1.26675	1.24283	1.34876	1.30911	1.3079	1.29102	1.28655
BrCNGC8	0.700576	0.73386	1.00243	0.325167	0.330701	0.329423	0.306066	1e-06	0.658697	0.664635	0.596296	0.591355	0.710377	0.668532	1.17663	1.16187	1.28702	1.2056	1.08879	1.09064	1.1008	1.1221	1.11549	1.10765	1.14506	1.17696
BrCNGC9	0.650801	0.704043	1.00046	0.259497	0.262595	0.28046	0.0153048	0.314769	0.636192	0.739842	0.654847	0.642891	0.743928	0.777018	1.23245	1.20613	1.30095	1.22817	1.1232	1.14414	1.14724	1.20782	1.14705	1.21542	1.2566	1.27458
BrCNGC10	0.671878	0.726084	0.962531	0.0641415	0.0113721	0.144369	0.265469	0.33849	0.640661	0.749663	0.69633	0.692133	0.740388	0.727592	1.30304	1.29356	1.26115	1.21401	1.15109	1.18035	1.1642	1.18777	1.1921	1.15569	1.20215	1.24449
BrCNGC11	0.66118	0.726268	0.963005	0.00380482	0.0517572	0.144823	0.261442	0.330243	0.62195	0.726988	0.694333	0.681557	0.760793	0.732911	1.24954	1.24505	1.26691	1.18357	1.11853	1.16068	1.14249	1.17245	1.14943	1.1431	1.16606	1.22331
BrCNGC12	0.650498	0.734669	0.965945	0.135451	0.130952	0.00769119	0.270824	0.32429	0.68878	0.749572	0.708046	0.705692	0.793576	0.752877	1.26807	1.23998	1.23071	1.16128	1.08242	1.1049	1.10888	1.13373	1.06814	1.10251	1.12935	1.17084
BrCNGC13	0.815648	0.896122	1.17517	0.619815	0.63231	0.681507	0.632449	0.65435	0.0113952	0.670592	0.577304	0.584054	0.729423	0.677783	1.23014	1.16209	1.28489	1.23761	1.15585	1.19491	1.18828	1.30234	1.25791	1.27949	1.27951	1.29092
BrCNGC14	0.851946	0.893449	1.09478	0.747971	0.727806	0.793031	0.743563	0.702886	0.725081	0.451916	0.452354	0.475472	0.00759197	0.419264	1.12055	1.11079	1.34882	1.43496	1.29688	1.31088	1.3152	1.41714	1.38696	1.37638	1.41872	1.34464
BrCNGC15	0.846936	0.934023	1.06166	0.726342	0.719138	0.745321	0.780061	0.668532	0.680142	0.51504	0.460669	0.484659	0.422571	1e-06	1.25275	1.24471	1.31413	1.40671	1.26687	1.29243	1.31912	1.42457	1.34514	1.32931	1.37652	1.30782
BrCNGC16	0.802803	0.924955	1.11339	0.720387	0.743051	0.749993	0.740897	0.664635	0.659823	1e-06	0.358827	0.378872	0.4567	0.51504	1.14746	1.13462	1.31616	1.37719	1.22448	1.3334	1.31848	1.38713	1.35845	1.30617	1.36705	1.35275
BrCNGC17	0.720817	0.825619	0.993301	0.670527	0.685385	0.706385	0.650115	0.587373	0.575841	0.381615	0.0387279	0.00757501	0.483948	0.488175	1.09243	1.06138	1.24692	1.31612	1.20908	1.34621	1.30682	1.36126	1.35436	1.29931	1.34708	1.36122
BrCNGC18	0.703952	0.826966	0.984095	0.687817	0.68791	0.70673	0.66045	0.596296	0.579102	0.358827	1e-06	0.0387493	0.454596	0.460669	1.10053	1.07859	1.24929	1.32005	1.22018	1.37215	1.32167	1.37706	1.36227	1.32335	1.35213	1.35768
BrCNGC19	1.28538	1.39537	1.54524	1.2559	1.28696	1.26851	1.2355	1.17612	1.22583	1.13916	1.09592	1.08462	1.14009	1.2454	0.0192855	0.0585732	0.846646	1.41036	1.28509	1.31903	1.29225	1.36763	1.37288	1.34846	1.43981	1.43863
BrCNGC20	1.28225	1.42371	1.55636	1.24177	1.26268	1.2628	1.21475	1.17715	1.17318	1.14399	1.09247	1.08878	1.11926	1.24835	0.0751539	0.0076756	0.841411	1.42643	1.311	1.3444	1.30095	1.37869	1.42364	1.41026	1.4971	1.49106
BrCNGC21	1.28098	1.34565	1.45752	1.27912	1.27787	1.22692	1.30672	1.28854	1.30282	1.32467	1.27667	1.27462	1.37128	1.32678	0.858249	0.848371	0.0436066	1.51265	1.40418	1.42323	1.45953	1.54845	1.53588	1.49739	1.6221	1.60252
BrCNGC22	1.3295	1.31313	1.506	1.13379	1.14625	1.10813	1.13897	1.11661	1.17329	1.29622	1.29333	1.27406	1.39912	1.32315	1.4005	1.40594	1.49782	0.399299	0.128048	0.377716	0.366704	0.446599	0.443494	0.50361	0.510778	0.550078
BrCNGC23	1.30547	1.38685	1.5283	1.23341	1.25561	1.23041	1.23864	1.17371	1.27036	1.42639	1.43972	1.4207	1.47309	1.38645	1.39336	1.41873	1.48393	0.448735	0.477964	0.29142	0.252708	0.365396	0.358166	0.470368	0.483088	0.542092
BrCNGC24	1.25762	1.37721	1.62051	1.17775	1.19512	1.08602	1.16573	1.13544	1.27719	1.44462	1.39801	1.39605	1.40563	1.37341	1.39086	1.39952	1.51374	0.445347	0.474253	0.267541	0.225352	0.331087	0.046011	0.356102	0.357077	0.425543
BrCNGC25	1.31404	1.36634	1.53825	1.15929	1.15759	1.10818	1.21738	1.12767	1.28046	1.31872	1.33426	1.31297	1.38618	1.33377	1.39532	1.42576	1.49378	0.45363	0.502204	0.314282	0.289037	0.423212	0.305478	0.0185752	0.154012	0.228581
BrCNGC26	1.33511	1.42958	1.60655	1.22541	1.23477	1.16987	1.27781	1.18431	1.30711	1.36965	1.39273	1.39751	1.38258	1.32042	1.48943	1.50803	1.60725	0.521183	0.558761	0.338824	0.347814	0.454305	0.349642	0.224678	0.134685	0.0302593
BrCNGC27	1.27322	1.34376	1.54287	1.15911	1.17285	1.13985	1.19594	1.18067	1.2369	1.34618	1.29409	1.29621	1.43917	1.38377	1.41427	1.40622	1.50128	0.0150179	0.363639	0.344739	0.323802	0.429789	0.405254	0.469207	0.456892	0.547881
BrCNGC28	1.24734	1.29915	1.47811	1.13655	1.14235	1.10549	1.1302	1.0883	1.18359	1.34324	1.34059	1.33514	1.33833	1.32778	1.3132	1.31267	1.4571	0.3236	0.354126	0.108639	0.0148865	0.19841	0.179522	0.306036	0.286337	0.372319
BrCNGC29	1.35218	1.39478	1.5408	1.18327	1.21404	1.14368	1.26425	1.15705	1.27178	1.37493	1.35835	1.36098	1.41951	1.40338	1.44933	1.47357	1.60353	0.452325	0.503704	0.292662	0.278965	0.414709	0.309033	0.150491	0.0186157	0.134394

## Sheet: Table S2
Table S2. Estimates of Evolutionary Divergence between BrCNGC and AtCNGC Sequences. The number of amino acid substitutions per site from between sequences are shown. Analyses were conducted using the Poisson correction model. The analysis involved 49 amino acid sequences. All positions containing gaps and missing data were eliminated. There were a total of 309 positions in the final dataset. Evol…
BrCNGC1
BrCNGC2	0.475846
BrCNGC3	0.507595	0.670746
BrCNGC4	0.445074	0.658167	0.470651
BrCNGC5	0.609377	0.749735	0.348846	0.615347
BrCNGC6	0.615347	0.791699	0.372049	0.615347	0.376755
BrCNGC7	0.597543	0.784581	0.367365	0.591678	0.32617	0.11294
BrCNGC8	0.716061	0.897059	0.523855	0.742909	0.512985	0.435024	0.435024
BrCNGC9	0.716061	0.881311	0.507595	0.722706	0.502233	0.435024	0.415221	0.223953
BrCNGC10	0.722706	0.881311	0.562857	0.716061	0.534844	0.440036	0.430036	0.265281	0.21188
BrCNGC11	0.702903	0.873529	0.551558	0.716061	0.523855	0.430036	0.420135	0.256878	0.203912	0.0463659
BrCNGC12	0.736129	0.889154	0.551558	0.729395	0.512985	0.420135	0.410331	0.261071	0.199952	0.102129	0.0949866
BrCNGC13	0.791699	0.921157	0.609377	0.798867	0.574286	0.518406	0.523855	0.455227	0.445074	0.455227	0.440036	0.470651
BrCNGC14	0.842992	0.988409	0.633475	0.842992	0.645745	0.591678	0.574286	0.545955	0.551558	0.568555	0.568555	0.585847	0.534844
BrCNGC15	0.81336	0.997143	0.639591	0.842992	0.603443	0.603443	0.562857	0.507595	0.540384	0.557192	0.551558	0.562857	0.460342	0.339714
BrCNGC16	0.798867	1.02381	0.621353	0.820686	0.627396	0.545955	0.507595	0.496899	0.502233	0.568555	0.540384	0.540384	0.486317	0.353444	0.400622
BrCNGC17	0.763528	0.94585	0.585847	0.806088	0.574286	0.534844	0.518406	0.455227	0.486317	0.502233	0.486317	0.518406	0.430036	0.376755	0.367365	0.32617
BrCNGC18	0.770497	0.937551	0.591678	0.806088	0.568555	0.545955	0.523855	0.460342	0.486317	0.507595	0.491594	0.512985	0.425074	0.367365	0.34427	0.321695	0.0295588
BrCNGC19	1.05121	1.2447	1.03286	1.15863	0.988409	0.954218	0.92932	0.865807	0.873529	0.897059	0.897059	0.889154	0.921157	0.865807	0.94585	0.873529	0.828066	0.81336
BrCNGC20	1.0699	1.27899	1.03286	1.19005	0.997143	0.979751	0.954218	0.865807	0.873529	0.905028	0.905028	0.905028	0.91306	0.858144	0.94585	0.873529	0.81336	0.81336	0.060018
BrCNGC21	1.03286	1.20074	0.94585	1.08895	0.905028	0.92932	0.91306	0.850539	0.865807	0.897059	0.897059	0.897059	0.91306	0.91306	0.865807	0.937551	0.889154	0.873529	0.639591	0.633475
BrCNGC22	1.15863	1.256	0.979751	1.21155	1.00595	1.00595	0.979751	0.897059	0.889154	0.873529	0.858144	0.881311	0.91306	1.10837	1.02381	1.02381	0.962657	0.962657	1.08895	1.08895	1.07938
BrCNGC23	1.22248	1.37663	1.05121	1.2447	1.02381	1.06051	0.971167	0.997143	0.997143	0.954218	0.92932	0.954218	0.971167	1.13822	1.05121	1.06051	1.05121	1.05121	1.08895	1.08895	1.04199	0.445074
BrCNGC24	1.26743	1.32662	0.988409	1.17946	0.971167	1.03286	1.01484	0.937551	0.971167	0.94585	0.921157	0.921157	0.988409	1.04199	1.03286	1.04199	1.01484	1.00595	1.07938	1.07938	1.04199	0.440036	0.410331
BrCNGC25	1.12817	1.256	0.971167	1.12817	0.979751	0.962657	0.937551	0.905028	0.92932	0.91306	0.889154	0.905028	0.937551	1.07938	1.05121	0.988409	0.988409	0.997143	1.03286	1.0699	1.00595	0.445074	0.450138	0.321695
BrCNGC26	1.20074	1.30252	1.03286	1.21155	0.988409	0.962657	0.937551	0.921157	0.91306	0.897059	0.889154	0.881311	1.00595	1.0699	1.02381	1.02381	1.04199	1.03286	1.04199	1.07938	1.04199	0.455227	0.445074	0.353444	0.199952
BrCNGC27	1.17946	1.256	0.971167	1.19005	0.971167	0.971167	0.971167	0.937551	0.91306	0.897059	0.889154	0.889154	0.92932	1.07938	1.01484	0.997143	0.979751	0.971167	1.06051	1.05121	0.94585	0.376755	0.445074	0.381483	0.405465	0.410331
BrCNGC28	1.13822	1.29069	0.954218	1.11822	0.954218	0.937551	0.905028	0.865807	0.889154	0.858144	0.842992	0.865807	0.905028	1.02381	0.979751	0.962657	0.971167	0.971167	1.00595	0.997143	0.979751	0.321695	0.252702	0.168821	0.236173	0.265281	0.282303
BrCNGC29	1.12817	1.27899	0.988409	1.16899	0.971167	0.971167	0.937551	0.92932	0.94585	0.92932	0.897059	0.91306	0.954218	1.09861	1.0699	0.997143	0.997143	0.988409	1.05121	1.08895	1.03286	0.425074	0.445074	0.317241	0.134919	0.123869	0.367365	0.223953
AtCNGC1	0.591678	0.791699	0.376755	0.591678	0.339714	0.134919	0.0565875	0.425074	0.410331	0.415221	0.410331	0.400622	0.529335	0.574286	0.562857	0.518406	0.512985	0.523855	0.937551	0.962657	0.91306	0.971167	0.954218	0.997143	0.921157	0.92932	0.921157	0.897059	0.921157
AtCNGC2	1.04199	1.22248	0.954218	1.10837	0.897059	0.94585	0.921157	0.873529	0.873529	0.905028	0.905028	0.91306	0.91306	0.921157	0.873529	0.954218	0.873529	0.858144	0.639591	0.645745	0.0565875	1.06051	1.04199	1.05121	0.988409	1.01484	0.937551	0.979751	1.00595	0.905028
AtCNGC3	0.518406	0.670746	0.120213	0.481068	0.32617	0.353444	0.358063	0.529335	0.512985	0.551558	0.545955	0.507595	0.621353	0.633475	0.645745	0.645745	0.591678	0.597543	0.997143	1.02381	0.954218	0.997143	1.06051	0.997143	1.00595	1.02381	0.971167	0.962657	1.01484	0.358063	0.962657
AtCNGC4	1.05121	1.2447	1.04199	1.15863	0.988409	0.962657	0.937551	0.858144	0.865807	0.905028	0.905028	0.897059	0.91306	0.850539	0.954218	0.865807	0.820686	0.806088	0.0396091	0.060018	0.621353	1.07938	1.10837	1.08895	1.05121	1.06051	1.0699	1.01484	1.0699	0.94585	0.621353	1.01484
AtCNGC5	0.716061	0.873529	0.512985	0.742909	0.502233	0.430036	0.410331	0.236173	0.0463659	0.199952	0.199952	0.196007	0.465483	0.551558	0.545955	0.518406	0.491594	0.491594	0.865807	0.873529	0.873529	0.873529	0.979751	0.971167	0.92932	0.905028	0.905028	0.889154	0.937551	0.405465	0.873529	0.523855	0.865807
AtCNGC6	0.696389	0.873529	0.562857	0.716061	0.512985	0.430036	0.420135	0.261071	0.192078	0.0634604	0.0396091	0.0914342	0.445074	0.545955	0.534844	0.529335	0.486317	0.486317	0.873529	0.881311	0.889154	0.897059	0.94585	0.937551	0.92932	0.897059	0.897059	0.858144	0.921157	0.410331	0.897059	0.534844	0.881311	0.184265
AtCNGC7	0.729395	0.91306	0.523855	0.756608	0.512985	0.440036	0.440036	0.0196085	0.215888	0.265281	0.256878	0.261071	0.445074	0.545955	0.507595	0.496899	0.455227	0.460342	0.858144	0.858144	0.873529	0.897059	0.988409	0.94585	0.91306	0.937551	0.937551	0.865807	0.94585	0.430036	0.881311	0.534844	0.850539	0.22801	0.252702
AtCNGC8	0.716061	0.897059	0.518406	0.742909	0.507595	0.430036	0.435024	0.0396091	0.223953	0.252702	0.248544	0.252702	0.455227	0.545955	0.512985	0.507595	0.460342	0.465483	0.858144	0.858144	0.865807	0.873529	0.971167	0.92932	0.889154	0.921157	0.905028	0.850539	0.921157	0.425074	0.881311	0.523855	0.850539	0.236173	0.252702	0.0463659
AtCNGC9	0.722706	0.897059	0.540384	0.716061	0.507595	0.415221	0.395803	0.244404	0.199952	0.0914342	0.0773495	0.0738591	0.450138	0.545955	0.529335	0.529335	0.486317	0.491594	0.889154	0.881311	0.897059	0.881311	0.905028	0.92932	0.921157	0.897059	0.91306	0.828066	0.921157	0.400622	0.91306	0.518406	0.889154	0.199952	0.0773495	0.244404	0.236173
AtCNGC10	0.562857	0.689916	0.308391	0.562857	0.11657	0.348846	0.321695	0.481068	0.455227	0.496899	0.486317	0.486317	0.540384	0.615347	0.58005	0.603443	0.540384	0.540384	0.937551	0.937551	0.905028	0.971167	1.01484	0.954218	0.937551	0.962657	0.962657	0.92932	0.937551	0.321695	0.905028	0.308391	0.937551	0.445074	0.475846	0.486317	0.470651	0.470651
AtCNGC11	0.34427	0.574286	0.410331	0.372049	0.518406	0.574286	0.545955	0.689916	0.689916	0.709461	0.683485	0.683485	0.716061	0.749735	0.763528	0.749735	0.716061	0.709461	1.10837	1.14837	1.02381	1.15863	1.23353	1.16899	1.07938	1.12817	1.10837	1.08895	1.07938	0.534844	1.02381	0.367365	1.11822	0.696389	0.677095	0.702903	0.689916	0.702903	0.491594
AtCNGC12	0.295262	0.545955	0.534844	0.445074	0.633475	0.670746	0.633475	0.777514	0.763528	0.777514	0.749735	0.770497	0.806088	0.835501	0.842992	0.858144	0.81336	0.806088	1.10837	1.12817	1.06051	1.22248	1.3145	1.256	1.14837	1.21155	1.19005	1.16899	1.14837	0.615347	1.0699	0.534844	1.11822	0.770497	0.756608	0.791699	0.777514	0.784581	0.585847	0.17266
AtCNGC13	0.574286	0.722706	0.317241	0.585847	0.0565875	0.34427	0.312806	0.496899	0.470651	0.502233	0.491594	0.481068	0.540384	0.633475	0.597543	0.627396	0.574286	0.562857	0.971167	0.979751	0.91306	0.988409	1.03286	0.979751	0.979751	0.971167	0.971167	0.94585	0.988409	0.312806	0.905028	0.286604	0.979751	0.470651	0.486317	0.502233	0.491594	0.475846	0.102129	0.491594	0.597543
AtCNGC14	0.763528	0.937551	0.585847	0.806088	0.574286	0.529335	0.512985	0.460342	0.491594	0.502233	0.481068	0.518406	0.435024	0.391007	0.372049	0.348846	0.0328977	0.0463659	0.835501	0.835501	0.905028	0.971167	1.05121	1.00595	0.979751	1.03286	0.979751	0.971167	0.988409	0.507595	0.889154	0.585847	0.835501	0.496899	0.486317	0.460342	0.465483	0.486317	0.540384	0.709461	0.806088	0.568555
AtCNGC15	0.806088	0.954218	0.597543	0.81336	0.568555	0.529335	0.518406	0.465483	0.460342	0.481068	0.465483	0.491594	0.0463659	0.529335	0.450138	0.481068	0.425074	0.420135	0.92932	0.921157	0.905028	0.91306	0.979751	0.988409	0.937551	1.00595	0.94585	0.905028	0.954218	0.523855	0.91306	0.621353	0.921157	0.481068	0.475846	0.465483	0.465483	0.475846	0.529335	0.736129	0.828066	0.551558	0.435024
AtCNGC16	0.820686	0.988409	0.633475	0.850539	0.597543	0.591678	0.557192	0.507595	0.540384	0.551558	0.545955	0.551558	0.450138	0.335179	0.0362478	0.405465	0.367365	0.34427	0.92932	0.92932	0.865807	1.02381	1.03286	1.03286	1.02381	1.02381	1.02381	0.962657	1.04199	0.557192	0.873529	0.639591	0.937551	0.540384	0.529335	0.507595	0.512985	0.523855	0.58005	0.770497	0.850539	0.591678	0.372049	0.430036
AtCNGC17	0.784581	1.01484	0.615347	0.81336	0.603443	0.534844	0.502233	0.481068	0.507595	0.557192	0.529335	0.540384	0.460342	0.353444	0.400622	0.0634604	0.312806	0.317241	0.865807	0.865807	0.921157	1.01484	1.06051	1.02381	0.971167	1.01484	0.997143	0.94585	0.962657	0.512985	0.94585	0.633475	0.858144	0.518406	0.512985	0.481068	0.491594	0.518406	0.58005	0.742909	0.850539	0.621353	0.335179	0.455227	0.405465
AtCNGC18	0.820686	0.971167	0.615347	0.835501	0.633475	0.585847	0.562857	0.523855	0.534844	0.545955	0.540384	0.568555	0.518406	0.0429818	0.312806	0.34427	0.367365	0.358063	0.897059	0.889154	0.921157	1.10837	1.13822	1.02381	1.08895	1.0699	1.05121	1.01484	1.11822	0.568555	0.91306	0.627396	0.881311	0.540384	0.529335	0.523855	0.523855	0.529335	0.615347	0.749735	0.820686	0.633475	0.381483	0.523855	0.321695	0.348846
AtCNGC19	1.15863	1.23353	1.00595	1.14837	0.962657	0.988409	0.962657	0.91306	0.94585	0.921157	0.897059	0.905028	0.92932	1.08895	1.05121	0.962657	0.988409	0.979751	1.03286	1.0699	1.01484	0.435024	0.435024	0.295262	0.153611	0.232083	0.395803	0.219913	0.157392	0.937551	0.997143	1.03286	1.05121	0.937551	0.92932	0.921157	0.921157	0.921157	0.937551	1.08895	1.17946	0.954218	0.988409	0.92932	1.01484	0.937551	1.08895
AtCNGC20	1.15863	1.30252	0.979751	1.14837	0.997143	0.962657	0.937551	0.881311	0.905028	0.881311	0.858144	0.881311	0.921157	1.02381	0.954218	0.971167	0.954218	0.954218	1.03286	1.03286	0.997143	0.335179	0.321695	0.188164	0.261071	0.273756	0.303996	0.0949866	0.22801	0.91306	0.988409	0.997143	1.04199	0.91306	0.873529	0.881311	0.865807	0.865807	0.971167	1.10837	1.20074	0.971167	0.954218	0.921157	0.92932	0.954218	1.01484	0.22801

## Sheet: Table S3
Table S3. Functional annotation of the identified conserved MEME motifs.
Motif#	Width	Best possible match	Function
1	77	IGNMQTYLQSTTVRLEEMRVKRRDTEQWMHHRMLPEDL	Unknown/RasGAP C-terminus
		RKRVRRYEQYKWAATRGVDEENLFQNMPKDLRRDIKRHL
2	40	ILDAICERLKPCLYTEGSYIVHEGDPVEEMLFIMRGHMES	Cyclic nucleotide-binding domain
3	26	TAWAGAAYNLLTYMLASHVVGACWYL	Ion transport protein
4	26	FRYYSHQWRTWAACFIQAAWRRYCKR	IQ calmodulin-binding motif
5	36	PSSTRTVKCLTEVEAFALSAEDLKFVASQFRRLHSK	Unknown
6	34	CITIDWKLAIVVTVFRTMTDVFYLIHMVLQFRTA	Unknown
7	26	FPEKYFYCLWWGLQNLSTLGQNLETS	Ion transport protein
8	38	SRVFGRGELVIHPKKIAKRYLQGYFIIDLLAVLPLPQI	Ion transport protein
9	19	LKEGDFCGEELLTWCLDPK	Unknown
10	26	WNKFFVFSCILAIFVDPLFFYLPVID	Unknown

## Sheet: Table S4
Table S4. The potential miRNA targets in the set of 29 BrCNGC transcripts using cut-off threshold of 5 in the search parameters.
miRNA_Acc.	Target_Acc.	Expectation	UPE	miRNA_start	miRNA_end	Target_start	Target_end	miRNA_aligned_fragment	Target_aligned_fragment	Inhibition	Multiplicity
bra-miR1885a	BrCNGC18	4.5	11.061	1	21	1407	1427	CAUCAAUGAAAGGUAUGAUUC	GAAUGUGGUCUUUUAUUGAUG	Cleavage	1
bra-miR1885a	BrCNGC21	4	12.661	1	19	1871	1890	CAUCAAUGAAAG-GUAUGAU	AUUAUAUAUUUUUAUUGAUG	Cleavage	1
bra-miR1885a	BrCNGC10	5	17.509	1	20	46	65	CAUCAAUGAAAGGUAUGAUU	AACCAGCUCUUUAGUUGAUG	Cleavage	1
bra-miR5711	BrCNGC2	4.5	13.011	1	21	1852	1872	UGUUUUGUGGGUUUCUACCGA	UAGGUAUAGAUUGACAAAACA	Translation	1
bra-miR5711	BrCNGC3	5	9.037	1	21	2161	2181	UGUUUUGUGGGUUUCUACCGA	UCGGAACAUACUGACAAAAUA	Translation	1
bra-miR5712	BrCNGC18	4	19.063	1	20	858	877	AAUAUUAAUAUAAUUGGUGA	UAAUCAAUUAUUUUGAUAUG	Translation	1
bra-miR5712	BrCNGC24	5	11.651	1	20	3634	3653	AAUAUUAAUAUAAUUGGUGA	CUAUCGAUGAUAUUAAUACU	Cleavage	1
bra-miR5712	BrCNGC17	5	19.099	1	20	2090	2109	AAUAUUAAUAUAAUUGGUGA	UCUCUAACUAUAAUAUUAUU	Cleavage	1
bra-miR5712	BrCNGC15	5	11.637	1	21	2523	2544	AAUAUUAAUAUAA-UUGGUGAG	CACGCUAGGUUUUAUUGAUAUU	Translation	1
bra-miR5713	BrCNGC10	5	18.247	1	21	2499	2519	AGGCUUAGAAGAACGUUUGUU	AACGUACGCUGUUCUAAACCU	Translation	1
bra-miR5713	BrCNGC19	5	8.654	1	21	758	777	AGGCUUAGAAGAACGUUUGUU	GAUGAAC-UUCUUCUGAGCUA	Cleavage	1
bra-miR5714	BrCNGC2	4.5	19.308	1	20	394	413	AGACUCUACGACAUCAAGAA	UGUUUGAUGUGUUGGAGUUU	Translation	1
bra-miR5716	BrCNGC15	4.5	6.43	1	21	690	710	UUGGAUAAUUGAAGAUAUAAA	UUUGUAUUUUAAAUUAACCAU	Translation	1
bra-miR5716	BrCNGC20	4.5	14.197	1	20	4101	4120	UUGGAUAAUUGAAGAUAUAA	CCAUAUAAUUAAUUAUCCAA	Cleavage	1
bra-miR5716	BrCNGC14	4	11.018	1	21	1594	1615	UUGGAUAAU-UGAAGAUAUAAA	UGUAUAUCUUAAGAUUGUCUAA	Translation	1
bra-miR5717	BrCNGC27	4	15.002	1	20	1211	1230	GUUUGGAUUGUUUGCCUUGG	CUGGGGCAAACAAUACAAAG	Cleavage	1
bra-miR5717	BrCNGC18	5	12.708	1	20	1251	1270	GUUUGGAUUGUUUGCCUUGG	AAAAGGCAAAUAAAUCAAAU	Cleavage	1
bra-miR5717	BrCNGC23	4.5	10.245	1	20	1083	1102	GUUUGGAUUGUUUGCCUUGG	UGAAACCAAACAAUUCAAAC	Cleavage	1
bra-miR5717	BrCNGC5	4.5	6.239	1	20	380	399	GUUUGGAUUGUUUGCCUUGG	CCGAUUCAAACAGACCAAAC	Cleavage	1
bra-miR5718	BrCNGC4	4.5	19.66	1	21	3039	3059	UCAGAACCAAACACAGAACAA	UAGUUUUGGGUUUGGUUUGGA	Cleavage	2
bra-miR5718	BrCNGC4	4.5	20.482	1	22	3487	3509	UCAGAACCAAA-CACAGAACAAG	CUGGUUCGGUUCUUUGGUUCUGG	Cleavage	2
bra-miR5719	BrCNGC26	5	14.642	1	21	1638	1658	UUGUGAUGAUAAUACGACUUC	GGAGUUGUGAAAACAUUACAA	Translation	1
bra-miR5720	BrCNGC19	3	9.73	1	21	2369	2389	UUGUGAUUUGGUUGGAAUAUC	GAUCUUCCAACUCAAUCAUAA	Translation	1
bra-miR5720	BrCNGC20	5	6.747	1	20	174	193	UUGUGAUUUGGUUGGAAUAU	AUAUGUAAACCAAUUCACAC	Cleavage	1
bra-miR5720	BrCNGC14	5	3.887	1	20	2128	2146	UUGUGAUUUGGUUGGAAUAU	UUAUUUCA-UAAAAUCACAA	Translation	1
bra-miR5720	BrCNGC4	5	15.559	1	20	680	699	UUGUGAUUUGGUUGGAAUAU	AUAAGCAAACAAAAUUAUAA	Translation	1
bra-miR5721	BrCNGC19	4.5	11.734	1	21	1669	1690	AAAAAUGG-AGUGAGAAAUGGA	UUCAUUUCUGAUUACCAUUUUA	Translation	1
bra-miR5721	BrCNGC22	5	18.393	1	20	5932	5951	AAAAAUGGAGUGAGAAAUGG	CUGCUUCUUAUUUCAUAUUU	Cleavage	1
bra-miR5722	BrCNGC26	5	11.461	1	22	961	982	UGAAAUAGAGUCAUGUGGAACG	UGCUCCACAUCACGCUGUCUCA	Translation	1
bra-miR5722	BrCNGC13	4.5	16.008	1	20	65	84	UGAAAUAGAGUCAUGUGGAA	UAUCAUAUGAAUCUAUUACA	Translation	1
bra-miR5724	BrCNGC28	5	21.63	1	20	1793	1812	AACCGCCGGUUUGAUAAUAG	UUGUUUUCAAGAGGGUGGUU	Translation	1
bra-miR5725	BrCNGC24	4.5	17.282	1	20	3762	3781	AUUUGGCACAAUCUGAUCUG	CAGAUUAAUUUUUGCUGAAU	Translation	1
bra-miR5725	BrCNGC16	5	12.913	1	20	2611	2629	AUUUGGCACAAUCUGAUCUG	CAGAUAAGUUUG-GUUAAAU	Cleavage	1
bra-miR5726	BrCNGC12	3.5	12.042	1	21	1410	1430	CAAAGGUUGCUUGAAUAAGGU	GCCUUCUUCCAGCAACCGUUG	Cleavage	1
bra-miR824	BrCNGC14	4	13.809	1	20	2170	2189	UAGACCAUUUGUGAGAAGGG	UUCUUCUCACAAAUGGACGA	Cleavage	1
bra-miR824	BrCNGC18	5	16.589	1	20	1287	1306	UAGACCAUUUGUGAGAAGGG	CCCAUUUUAGAGUUGGUUUA	Translation	1
bra-miR157a	BrCNGC29	5	18.768	1	21	1224	1244	UUGACAGAAGAUAGAGAGCAC	GUGUAUUUUACCUUCUAUCAA	Translation	1
bra-miR157a	BrCNGC3	5	13.097	1	20	2697	2716	UUGACAGAAGAUAGAGAGCA	UGUUCUCAUUCUUCUUUUGA	Cleavage	1
bra-miR159a	BrCNGC18	5	11.508	1	20	1174	1193	UUUGGAUUGAAGGGAGCUCU	UGAGCUUCCUUCAAAGUAAA	Cleavage	1
bra-miR159a	BrCNGC14	5	13.922	1	21	1563	1583	UUUGGAUUGAAGGGAGCUCUA	UAGGACAUCCUUUGAUCCAAC	Cleavage	1
bra-miR159a	BrCNGC5	5	11.293	1	20	1242	1261	UUUGGAUUGAAGGGAGCUCU	AGGACUAACCUUAAUCCAAA	Translation	1
bra-miR160a-3p	BrCNGC22	4	20.9	1	20	2165	2184	GCGUAUGAGGAGCCAUGCAU	GUGUAUGGUUCUUCAUUUGC	Cleavage	1
bra-miR167a	BrCNGC22	5	21.839	1	21	6406	6426	UGAAGCUGCCAGCAUGAUCUA	UGGAUCUUGCUGGUAUCUUUU	Cleavage	1
bra-miR167a	BrCNGC9	4.5	18.4	1	20	2518	2537	UGAAGCUGCCAGCAUGAUCU	UGAUGAUGAUGGCAGCUUAA	Cleavage	1
bra-miR167b	BrCNGC22	5	21.839	1	21	6406	6426	UGAAGCUGCCAGCAUGAUCUA	UGGAUCUUGCUGGUAUCUUUU	Cleavage	1
bra-miR167b	BrCNGC9	4.5	18.4	1	20	2518	2537	UGAAGCUGCCAGCAUGAUCU	UGAUGAUGAUGGCAGCUUAA	Cleavage	1
bra-miR167c	BrCNGC22	5	21.839	1	21	6406	6426	UGAAGCUGCCAGCAUGAUCUA	UGGAUCUUGCUGGUAUCUUUU	Cleavage	1
bra-miR167c	BrCNGC9	4.5	18.4	1	20	2518	2537	UGAAGCUGCCAGCAUGAUCU	UGAUGAUGAUGGCAGCUUAA	Cleavage	1
bra-miR167d	BrCNGC22	5	21.839	1	21	6406	6426	UGAAGCUGCCAGCAUGAUCUA	UGGAUCUUGCUGGUAUCUUUU	Cleavage	1
bra-miR167d	BrCNGC9	4.5	18.4	1	20	2518	2537	UGAAGCUGCCAGCAUGAUCU	UGAUGAUGAUGGCAGCUUAA	Cleavage	1
bra-miR172a	BrCNGC17	5	16.14	1	21	1283	1303	AGAAUCUUGAUGAUGCUGCAU	AUGUACUUGUGUCAAGAUUCU	Cleavage	1
bra-miR172b-5p	BrCNGC22	4.5	15.332	1	21	4411	4431	GCAGCACCAUUAAGAUUCACA	UUUGGAUGUUGAUGCUGCUGC	Cleavage	1
bra-miR9552a-5p	BrCNGC29	5	8.828	1	20	51	70	CUAUCGGUCUACUCGGUCAG	CUGACCAACUUAACCGAUAA	Translation	1
bra-miR9552b-5p	BrCNGC29	4	8.828	1	20	51	70	CUAUCGGUCUACUUGGUCAG	CUGACCAACUUAACCGAUAA	Translation	1
bra-miR9408-5p	BrCNGC15	5	16.621	1	20	1091	1110	CAACAGUCUCAGGAUGGAAA	UUUCCACCUUUAGGUUCUUG	Translation	1
bra-miR9408-5p	BrCNGC18	5	10.641	1	21	1199	1219	CAACAGUCUCAGGAUGGAAAA	UAUGUUAUCCUUAUACUGUUG	Translation	1
bra-miR9408-3p	BrCNGC21	4	18.391	1	22	1254	1275	UUUCAUCUUAGAGAAUGUUGUU	GAAAACAACUUCUAAGAUGAGA	Cleavage	1
bra-miR9408-3p	BrCNGC22	5	21.892	1	22	7630	7651	UUUCAUCUUAGAGAAUGUUGUU	GAGGAUAUUUUCGAAGAUGGAU	Translation	1
bra-miR9408-3p	BrCNGC6	4.5	21.2	1	20	546	565	UUUCAUCUUAGAGAAUGUUG	CAAGAUGCUCUGAGUUGAAG	Cleavage	1
bra-miR9553-5p	BrCNGC27	5	11.035	1	20	579	598	UACAAAGCUGAAGCUAAUUA	UAAUUACGUUCAGCUCUGGA	Cleavage	1
bra-miR9554-5p	BrCNGC19	4.5	18.143	1	20	2002	2021	GAAUGAUACUUGGAUAUAAU	AUUAUAUUUUAGUAUUUUUU	Translation	1
bra-miR9554-5p	BrCNGC9	4.5	5.812	1	20	2789	2808	GAAUGAUACUUGGAUAUAAU	AUUAAAAACAAGUAUUAUUA	Cleavage	1
bra-miR9554-5p	BrCNGC16	5	11.293	1	20	1020	1039	GAAUGAUACUUGGAUAUAAU	AUUAUUCUCAUGUUUCAUUC	Translation	1
bra-miR9556-5p	BrCNGC20	3	10.117	1	20	2941	2960	GUCAAUUGGUGAUAGUAGUU	GAUUACUAUUGUUAAUUGAC	Cleavage	1
bra-miR9556-3p	BrCNGC3	5	18.825	1	19	920	939	UCUACUU-UCACCAAUUGGC	ACCAAUUGACGAUAAGUAGA	Translation	1
bra-miR9557-5p	BrCNGC23	5	13.217	1	20	1685	1704	UUUUGCGUUUCAACUCGGUC	UACCGAUAAGAAAUGCGAAA	Cleavage	1
bra-miR9558-3p	BrCNGC8	4	15.819	1	19	1115	1134	UUGCAAGCCAG-ACAUUUCC	GGAAAUGUACUUGUUUGCAG	Translation	1
bra-miR9559-5p	BrCNGC16	4.5	12.945	1	20	1555	1574	UUUGGAUUUUGGUCAUUGUU	UAUAAUGAUUAUAAUCUAGA	Translation	1
bra-miR9559-5p	BrCNGC2	4.5	13.42	1	21	767	787	UUUGGAUUUUGGUCAUUGUUG	CAUCAAUGAAGGAGAUCCAAG	Translation	1
bra-miR9559-5p	BrCNGC20	5	6.056	1	20	1667	1686	UUUGGAUUUUGGUCAUUGUU	UGUAAGGACCAAAAUGUAAA	Cleavage	1
bra-miR9559-5p	BrCNGC17	4.5	13.98	1	21	2369	2389	UUUGGAUUUUGGUCAUUGUUG	UAACAAUCUGCAAAAUCAAAA	Cleavage	1
bra-miR9559-5p	BrCNGC18	5	11.749	1	21	292	312	UUUGGAUUUUGGUCAUUGUUG	CUACCAUUACCAAUGUUCAAA	Cleavage	1
bra-miR9559-5p	BrCNGC23	5	17.322	1	20	678	698	UUUGGAUUUUGGU-CAUUGUU	GGCAUUGUACCCGAAUCCAAA	Translation	1
bra-miR9560a-5p	BrCNGC7	4.5	12.691	1	20	117	136	ACAGGUGGUGGAACAAAUAU	CGAUUUGUUUCUUCACUUGU	Translation	1
bra-miR9560a-5p	BrCNGC27	5	12.657	1	24	1681	1704	ACAGGUGGUGGAACAAAUAUGAGU	AUUAAUGUUAGUGCCAAUGCUUGU	Cleavage	1
bra-miR172d-5p	BrCNGC22	4.5	15.332	1	21	4411	4431	GCAGCAUCAUUAAGAUUCACA	UUUGGAUGUUGAUGCUGCUGC	Cleavage	1
bra-miR172c-5p	BrCNGC27	5	17.185	1	20	514	533	GCAUCAUCAUCAAGAUUCAG	AACGCUCUUGAUGAUGAUGC	Cleavage	1
bra-miR172c-5p	BrCNGC22	5	15.332	1	21	4411	4431	GCAUCAUCAUCAAGAUUCAGA	UUUGGAUGUUGAUGCUGCUGC	Cleavage	1
bra-miR172c-5p	BrCNGC9	5	16.139	1	20	1042	1061	GCAUCAUCAUCAAGAUUCAG	AUGUAUAUUGAUCAUGAUGG	Cleavage	1
bra-miR172c-3p	BrCNGC17	5	16.14	1	20	1284	1303	AGAAUCUUGAUGAUGCUGCA	UGUACUUGUGUCAAGAUUCU	Cleavage	1
bra-miR172c-3p	BrCNGC2	5	14.677	1	21	3407	3426	AGAAUCUUGAUGAUGCUGCAG	UUGCA-CAUGAUCAAAGUUCU	Cleavage	1
bra-miR164c-3p	BrCNGC6	5	18.468	1	20	76	95	CACGUGUUCUACUACUCCAA	CUGAAGUAGUAGCAUAGGUG	Cleavage	1
bra-miR164d-3p	BrCNGC6	5	18.468	1	20	76	95	CACGUGUUCUACUACUCCAA	CUGAAGUAGUAGCAUAGGUG	Cleavage	1
bra-miR164b-3p	BrCNGC6	5	18.468	1	20	76	95	CACGUGUUCUACUACUCCAA	CUGAAGUAGUAGCAUAGGUG	Cleavage	1
bra-miR6032-5p	BrCNGC7	4.5	12.56	1	20	844	863	AACAUGGAGCAUCAACAGAU	AUCUGUUGAAGUUCAUUGUU	Translation	1
bra-miR860-5p	BrCNGC4	4	16.761	1	19	3525	3544	AUGUAGUCCAAUC-UAUUGA	CUAAUAUGAUUGGACUAUAU	Cleavage	1
bra-miR860-3p	BrCNGC1	4.5	22.673	1	21	1125	1145	UCAAUACAUUGGACUACAUAU	GUAUGUACACUGAUGCAUUGA	Cleavage	1
bra-miR860-3p	BrCNGC26	4.5	15.519	1	21	660	680	UCAAUACAUUGGACUACAUAU	AUAUUUAGUGAAAUGUAUUCA	Translation	1
bra-miR860-3p	BrCNGC18	5	12.493	1	21	2079	2099	UCAAUACAUUGGACUACAUAU	AUGUUUUGUUUAAUGUAUUUA	Cleavage	1
bra-miR860-3p	BrCNGC25	4.5	14.458	1	20	949	968	UCAAUACAUUGGACUACAUA	GAUCUAGUGCAAUGUAUUAA	Cleavage	1
bra-miR860-3p	BrCNGC4	5	16.191	1	21	921	941	UCAAUACAUUGGACUACAUAU	GUAUGUACAUUGAUGCAUUGA	Cleavage	1
bra-miR403-5p	BrCNGC16	4.5	11.145	1	20	1238	1257	UGUUUUGUGCGUGAAUCUAA	UUAGAUUUUCGGAUAAAAUU	Translation	1
bra-miR403-5p	BrCNGC7	5	19.149	1	20	1370	1389	UGUUUUGUGCGUGAAUCUAA	UUAAAAUCAUGCACAGAGAA	Cleavage	1
bra-miR403-5p	BrCNGC2	5	18.709	1	20	1246	1265	UGUUUUGUGCGUGAAUCUAA	UUAGGUUUUGGCCCAAGGCA	Translation	1
bra-miR403-5p	BrCNGC23	4.5	16.704	1	20	199	218	UGUUUUGUGCGUGAAUCUAA	UCAGAUUUUAUCACAAAACA	Translation	1
bra-miR400-5p	BrCNGC26	5	17.109	1	20	2306	2325	UAUGAGAGUAUUAUAAGUCA	UGUCCUGUAAUAGUCUCAAA	Cleavage	1
bra-miR400-5p	BrCNGC29	5	17.96	1	20	2491	2510	UAUGAGAGUAUUAUAAGUCA	UGUCCUGUAAUAGUCUCAAA	Cleavage	1
bra-miR398-5p	BrCNGC14	5	12.571	1	21	1694	1714	GGGUCGACAUGAGAACACAUG	UAUGUAUUUUUGGGUUGAUUC	Translation	1
bra-miR396-5p	BrCNGC24	5	23.678	1	21	279	299	UUCCACAGCUUUCUUGAACUU	GAGAUCUGGAAAGCUGGGGAU	Cleavage	1
bra-miR396-5p	BrCNGC16	5	17.929	1	20	3668	3687	UUCCACAGCUUUCUUGAACU	GGUUCAAGAAACCUGAAGAG	Translation	1
bra-miR396-5p	BrCNGC28	5	14.88	1	21	2313	2334	UUCCACA-GCUUUCUUGAACUU	AGGUAUAAGAAAGUAUGUGGAC	Cleavage	1
bra-miR396-3p	BrCNGC8	5	19.229	1	20	1871	1890	GCUCAAGAAAGCUGUGGGAA	CUCCCGCAGUCUUCUUUAGU	Translation	1
bra-miR395a-5p	BrCNGC29	5	16.443	1	21	1238	1258	GUUCCUCUGAGCACUUCAUUG	CUAUCAAGAGCUUGGAGGAAG	Cleavage	1
bra-miR395c-5p	BrCNGC29	5	16.443	1	21	1238	1258	GUUCCUCUGAGCACUUCAUUG	CUAUCAAGAGCUUGGAGGAAG	Cleavage	1
bra-miR395b-5p	BrCNGC29	5	16.443	1	21	1238	1258	GUUCCUCUGAGCACUUCAUUG	CUAUCAAGAGCUUGGAGGAAG	Cleavage	1
bra-miR9560b-5p	BrCNGC7	4.5	12.691	1	20	117	136	ACAGGUGGUGGAACAAAUAU	CGAUUUGUUUCUUCACUUGU	Translation	1
bra-miR9560b-5p	BrCNGC27	5	12.657	1	24	1681	1704	ACAGGUGGUGGAACAAAUAUGAGU	AUUAAUGUUAGUGCCAAUGCUUGU	Cleavage	1
bra-miR9561-5p	BrCNGC23	5	15.992	1	23	4041	4063	UGAGUCUCUCACCAGUCUUUCAC	GAGGAAGAAGAAUGAGAGGCUCA	Cleavage	1
bra-miR9561-3p	BrCNGC3	4.5	15.997	1	20	191	210	GAGAGACUCUGAAAGACUCA	AGAGUGUUUUGUAGUCUUUC	Translation	1
bra-miR9561-3p	BrCNGC14	5	13.617	1	20	1218	1237	GAGAGACUCUGAAAGACUCA	UAAGUUGCUAAGAGUCUCUU	Translation	1
bra-miR9555b-3p	BrCNGC21	4.5	9.044	1	20	1888	1907	UUAGAAACUUGCAAUUAUAU	AUGGAAUCAUAAGUUUUUAA	Cleavage	1
bra-miR9555b-3p	BrCNGC13	5	10.671	1	20	1209	1228	UUAGAAACUUGCAAUUAUAU	AUGUUAUUUAAAAUUUUUAA	Translation	1
bra-miR408-3p	BrCNGC5	4.5	18.901	1	20	2929	2948	UGCUUGUUCCCUGUCUCUCU	AGAGAGAGAGGUUCCAAGCA	Translation	1
bra-miR408-3p	BrCNGC25	5	17.446	1	20	1902	1921	UGCUUGUUCCCUGUCUCUCU	AGAGAGAGAGAGAAGAAUCA	Translation	1
bra-miR9563a-5p	BrCNGC14	4.5	21.3	1	20	1884	1903	ACCCGUCUCUUAAUUUUUAA	UGGAGAAUUAAGAGACGAGA	Cleavage	1
bra-miR9563a-5p	BrCNGC25	5	18.116	1	20	3025	3044	ACCCGUCUCUUAAUUUUUAA	AUGAAAAUUAGCAGAUUGGU	Translation	1
bra-miR9563a-3p	BrCNGC7	5	12.754	1	20	118	137	UAAAAGUUAAGAGACAAGUU	GAUUUGUUUCUUCACUUGUU	Cleavage	1
bra-miR9563a-3p	BrCNGC20	4	11.7	1	20	1515	1534	UAAAAGUUAAGAGACAAGUU	AAUUUUAUUUUUAAUUUUUA	Cleavage	1
bra-miR9563a-3p	BrCNGC1	5	13.867	1	20	1277	1296	UAAAAGUUAAGAGACAAGUU	AACAUGUUGUUUAAUAUUUA	Cleavage	1
bra-miR9565-5p	BrCNGC10	4.5	21.951	1	21	756	776	UCUCGUUCUCUCGUUUCAGCU	AGUUGAUAAGAGAGGAGGAGA	Cleavage	1
bra-miR9565-5p	BrCNGC29	4.5	14.784	1	20	2549	2568	UCUCGUUCUCUCGUUUCAGC	GAUGGAGCAAGAGAAGGAGA	Cleavage	1
bra-miR9565-5p	BrCNGC26	4.5	18.623	1	20	2361	2380	UCUCGUUCUCUCGUUUCAGC	GAUGGAGCAAGAGAAGGAGA	Cleavage	1
bra-miR9565-3p	BrCNGC19	5	10.577	1	21	1896	1916	CUGAAGCUAGUGAAAGAGAGA	UUUUUCUUUUAUAAAUUUCAG	Translation	1
bra-miR9565-3p	BrCNGC22	5	23.7	1	21	3159	3179	CUGAAGCUAGUGAAAGAGAGA	UCUCUCUUGUCUUAGUUUGAG	Translation	1
bra-miR9565-3p	BrCNGC5	5	13.645	1	21	2370	2391	CUGAAGCUAGU-GAAAGAGAGA	UGUCUCUUCCCACAAGCUUCAC	Translation	1
bra-miR9566-5p	BrCNGC13	5	16.48	1	22	27	47	UUGUUGACAAAUACUUAGGCUC	GAGGUUA-GUACUUGUCAAUAA	Translation	1
bra-miR9566-3p	BrCNGC6	5	21.585	1	24	1845	1868	GAGCCUAAGUAUUUGUCAACAAUG	CUUCGUGUGCAAAGUCUUGGGCUC	Translation	1
bra-miR9567-5p	BrCNGC20	5	19.536	1	20	1381	1400	UAAACAACACAUAUAGUUUG	CAGACUAUUAGUGUUGUUGU	Translation	1
bra-miR9567-5p	BrCNGC18	5	14.01	1	21	2071	2090	UAAACAACACAUAUAGUUUGC	GUUGACU-UAUGUUUUGUUUA	Cleavage	1
bra-miR9567-3p	BrCNGC29	5	13.596	1	21	2438	2458	AAACUAUAUGUGUUGCUUAGA	UCUCAGAGACACAAAUACUUU	Cleavage	1
bra-miR395d-5p	BrCNGC29	5	16.443	1	21	1238	1258	GUUCCUCUGAGCACUUCAUUG	CUAUCAAGAGCUUGGAGGAAG	Cleavage	1
bra-miR391-5p	BrCNGC25	4	18.599	1	21	1753	1773	UUCGCAGGAGAGAUAGCGCCA	UGUCACUAUCUCUCCAGCGAG	Cleavage	1
bra-miR390-3p	BrCNGC10	5	20.691	1	20	2750	2769	CGCUGUCCAUCCUGAGUUUC	GAUCCUCUGGAAAGACAGCG	Translation	1
bra-miR162-5p	BrCNGC20	5	8.723	1	20	4960	4979	GGAGGCAGCGGUUCAUCGAU	CUCGAUGACCCGUUUCUUCU	Cleavage	1
bra-miR162-3p	BrCNGC24	4	17.135	1	20	2007	2027	UCGAUAA-ACCUCUGCAUCCA	UGAAUGUAGAGGUCUUAUUGA	Cleavage	1
bra-miR156g-5p	BrCNGC28	5	13.495	1	20	2593	2612	UGACAGAAGAGAGUGAGCAC	GUGUUGGUUCUGUUUUGUCU	Translation	1
bra-miR156g-5p	BrCNGC22	5	21.09	1	19	1374	1393	UGACAG-AAGAGAGUGAGCA	UGCUUACACUCUUGCUGUCU	Cleavage	1
bra-miR156f-5p	BrCNGC28	5	13.495	1	20	2593	2612	UGACAGAAGAGAGUGAGCAC	GUGUUGGUUCUGUUUUGUCU	Translation	1
bra-miR156f-5p	BrCNGC22	5	21.09	1	19	1374	1393	UGACAG-AAGAGAGUGAGCA	UGCUUACACUCUUGCUGUCU	Cleavage	1
bra-miR156e-5p	BrCNGC28	5	13.495	1	20	2593	2612	UGACAGAAGAGAGUGAGCAC	GUGUUGGUUCUGUUUUGUCU	Translation	1
bra-miR156e-5p	BrCNGC22	5	21.09	1	19	1374	1393	UGACAG-AAGAGAGUGAGCA	UGCUUACACUCUUGCUGUCU	Cleavage	1
bra-miR156e-3p	BrCNGC22	4.5	17.586	1	22	4184	4205	UGCUCACCUCUCUUUCUGUCAG	UUGGCUGGGAGAGAGAUGAGUA	Cleavage	1
bra-miR156d-5p	BrCNGC28	5	13.495	1	20	2593	2612	UGACAGAAGAGAGUGAGCAC	GUGUUGGUUCUGUUUUGUCU	Translation	1
bra-miR156d-5p	BrCNGC22	5	21.09	1	19	1374	1393	UGACAG-AAGAGAGUGAGCA	UGCUUACACUCUUGCUGUCU	Cleavage	1
bra-miR156d-3p	BrCNGC23	4	19.137	1	20	541	560	GCUCACUCUCUAUCUGUCAC	GUGAGAGAGAGUGAGUGAGA	Translation	1
bra-miR9563b-5p	BrCNGC28	5	14.108	1	24	324	347	AAGAACUCGUCUCUUAACUUUUAA	UAAAAAGUCAGACGACGAGUUCGU	Cleavage	1
bra-miR9563b-5p	BrCNGC6	4.5	16.137	1	22	785	806	AAGAACUCGUCUCUUAACUUUU	AGAGAGGAGGAGAUGAGUUCUU	Cleavage	1
bra-miR9563b-3p	BrCNGC18	5	15.368	1	21	1293	1313	AAAUUAAGAGAUGAAUUCUUA	UUAGAGUUGGUUUAUUGAUUU	Cleavage	1
bra-miR9563b-3p	BrCNGC20	5	16.462	1	21	3263	3283	AAAUUAAGAGAUGAAUUCUUA	UAACAAAUCUUUUCUUAUUUU	Cleavage	1
bra-miR9568-5p	BrCNGC25	5	22.094	1	21	3101	3121	UGCGGAUAUCUUAGGAUGAGG	CCAGAUUUCAAGAUAUUUGCA	Cleavage	1
bra-miR9568-5p	BrCNGC6	5	17.291	1	19	144	163	UGCGGAUAUCUU-AGGAUGA	UAGUCCUCAAGAUGUUUGCA	Cleavage	1
bra-miR9569-5p	BrCNGC4	5	10.868	1	20	1796	1815	UGAGUUAUCAUUGGUCUUGU	AGGAGAUAAAUUAUAAUUUA	Translation	1
bra-miR158-5p	BrCNGC22	5	20.149	1	20	7293	7312	CUUUGUCUAUCGUUUGGAAA	UUUCCAGACGAUAUAAGAAC	Cleavage	1
bra-miR158-3p	BrCNGC5	5	18.089	1	20	3087	3106	UUUCCAAAUGUAGACAAAGC	GGUUUGUCCACAUUCGGGAU	Cleavage	1
bra-miR158-3p	BrCNGC4	5	14.959	1	19	601	620	UUUCCAA-AUGUAGACAAAG	UUUUCUCUACAUGUUGCAAA	Cleavage	1
bra-miR156a-5p	BrCNGC28	5	13.495	1	20	2593	2612	UGACAGAAGAGAGUGAGCAC	GUGUUGGUUCUGUUUUGUCU	Translation	1
bra-miR156a-5p	BrCNGC22	5	21.09	1	19	1374	1393	UGACAG-AAGAGAGUGAGCA	UGCUUACACUCUUGCUGUCU	Cleavage	1
bra-miR156a-3p	BrCNGC23	3.5	19.137	1	20	541	560	GCUUACUCUCUCUCUGUCAC	GUGAGAGAGAGUGAGUGAGA	Translation	1
bra-miR156b-5p	BrCNGC28	5	13.495	1	20	2593	2612	UGACAGAAGAGAGUGAGCAC	GUGUUGGUUCUGUUUUGUCU	Translation	1
bra-miR156b-5p	BrCNGC22	5	21.09	1	19	1374	1393	UGACAG-AAGAGAGUGAGCA	UGCUUACACUCUUGCUGUCU	Cleavage	1
bra-miR156b-3p	BrCNGC23	4	19.137	1	20	541	560	GCUCACUCUCUAUCUGUCAC	GUGAGAGAGAGUGAGUGAGA	Translation	1
bra-miR156c-5p	BrCNGC28	5	13.495	1	20	2593	2612	UGACAGAAGAGAGUGAGCAC	GUGUUGGUUCUGUUUUGUCU	Translation	1
bra-miR156c-5p	BrCNGC22	5	21.09	1	19	1374	1393	UGACAG-AAGAGAGUGAGCA	UGCUUACACUCUUGCUGUCU	Cleavage	1
bra-miR172b-3p	BrCNGC17	5	16.14	1	21	1283	1303	AGAAUCUUGAUGAUGCUGCAU	AUGUACUUGUGUCAAGAUUCU	Cleavage	1

## Sheet: Table S5
Table S5. The potential miRNA targets in the set of 29 BrCNGC transcripts.
miRNA Acc.	Target Acc.	E	UPE	Alignment	Inhibition	Function	Plant	Evidence	Reference
bra-miR5726	BrCNGC12	3.5	12	miRNA 21 UGGAAUAAGUUCGUUGGAAAC 1	Cleavage	Heat stress response	B. rapa	Experimental; Illumina	[75]
				.:::: ::: ::::::: :::
				Target 1410 GCCUUCUUCCAGCAACCGUUG 1430
bra-miR5716	BrCNGC14	4	11	miRNA 21 AAAUAUAGAAGU-UAAUAGGUU 1	Translation	Heat stress response	B. rapa	Experimental; Illumina	[75]
				: :::::::: : :::.::.::
				Target 1594 UGUAUAUCUUAAGAUUGUCUAA 1615
bra-miR824	BrCNGC14	4	13.8	miRNA 20 GGGAAGAGUGUUUACCAGAU 1	Cleavage	Flower bud	B. campestris	Experimental; High-throughput sequencing; qRT-PCR	[76]
				..:::::::::::::: : :
				Target 2170 UUCUUCUCACAAAUGGACGA 2189
bra-miR5712	BrCNGC18	4	19.1	miRNA 20 AGUGGUUAAUAUAAUUAUAA 1	Translation	Heat stress response	B. rapa	Experimental; Illumina; deep sequencing	[75, 77]
				: :.::::::: ::.::::
				Target 858 UAAUCAAUUAUUUUGAUAUG 877
bra-miR5720	BrCNGC19	3	9.7	miRNA 21 CUAUAAGGUUGGUUUAGUGUU 1	Translation	Unknown	B. rapa; Linum usitatissimum	High-throughput sequencing	[93, 94]
				::: :::::::. :::::.::
				Target 2369 GAUCUUCCAACUCAAUCAUAA 2389
bra-miR9556-5p	BrCNGC20	3	10.1	miRNA 20 UUGAUGAUAGUGGUUAACUG 1	Cleavage	Unknown	B. campestris	High-throughput sequencing	[76]
				.:.::::::....:::::::
				Target 2941 GAUUACUAUUGUUAAUUGAC 2960
bra-miR9563a-3p	BrCNGC20	4	11.7	miRNA 20 UUGAACAGAGAAUUGAAAAU 1	Cleavage	Unknown	B. campestris	High-throughput sequencing; Degradome	[76, 95]
				::.:: .:.::::.:::::			; Transgenic B. napus
				Target 1515 AAUUUUAUUUUUAAUUUUUA 1534
bra-miR1885a	BrCNGC21	4	12.6	miRNA 19 UAGUAUG-GAAAGUAACUAC 1	Cleavage	Turnip mosaic virus (TuMV)	Turnip	Cloning	[96]
				::.:::. .:::.:::::::
				Target 1871 AUUAUAUAUUUUUAUUGAUG 1890
bra-miR9408-3p	BrCNGC21	4	18.4	miRNA 22 UUGUUGUAAGAGAUUCUACUUU 1	Cleavage	Unknown	B. campestris	High-throughput sequencing	[76]
				.: :::: .::::::::::.:
				Target 1254 GAAAACAACUUCUAAGAUGAGA 1275
bra-miR160a-3p	BrCNGC22	4	20.9	miRNA 20 UACGUACCGAGGAGUAUGCG 1	Cleavage	Somatic embryogenesis and plant development; Drought stress	Dimocarpus longan; tomato	Cloning; RNA blot	[79, 97]
				.::.::::.::.:::: .::
				Target 2165 GUGUAUGGUUCUUCAUUUGC 2184
bra-miR156a/b/d-3p	BrCNGC23	3.5	19.1	miRNA 20 CACUGUCUCUCUCUCAUUCG 1	Translation	Pollen development	B. campestris	Experimental; High-throughput sequencing	[76]
				:::: :::::: ::::.::
				Target 541 GUGAGAGAGAGUGAGUGAGA 560
bra-miR162-3p	BrCNGC24	4	17.1	miRNA 20 ACCUACGUCUCCA-AAUAGCU 1	Cleavage	Plant hormone signal transduction pathway	Brassica campestris	High-throughput sequencing; degradome; Experimental	[76, 79, 95]
				:: :::.:::::: ::::.::			; Transgenic B. napus; tomato
				Target 2007 UGAAUGUAGAGGUCUUAUUGA 2027
bra-miR391-5p	BrCNGC25	4	18.6	miRNA 21 ACCGCGAUAGAGAGGACGCUU 1	Cleavage	Flower bud development	B. campestris	Deep sequencing; qRT-PCR	[76]
				:: : :::::::::: ::::.
				Target 1753UGUCACUAUCUCUCCAGCGAG 1773
bra-miR5717	BrCNGC27	4	15	miRNA 20 GGUUCCGUUUGUUAGGUUUG 1	Cleavage	TuMV response	B. campestris	High-throughput sequencing	[78]
				:...:::::::::: ::::			ssp. chinensis L. Makino, NHCC
				Target 1211 CUGGGGCAAACAAUACAAAG 1230
bra-miR9552b-5p	BrCNGC29	4	8.8	miRNA 20 GACUGGUUCAUCUGGCUAUC 1	Translation	Drought	Tomato	Experimental; Degradome deep sequencing	[79]
				:::::::: : :::::::
				Target 51 CUGACCAACUUAACCGAUAA 70
bra-miR860-5p	BrCNGC4	4	16.7	miRNA 19 AGUUAU-CUAACCUGAUGUA 1	Cleavage	Unknown	B. campestris	Deep sequencing	[76]
				.:::: ::::::::::.::
				Target 3525 CUAAUAUGAUUGGACUAUAU 3544
bra-miR9558-3p	BrCNGC8	4	15.8	miRNA 19 CCUUUACA-GACCGAACGUU 1	Translation	Unknown	B. campestris	Deep sequencing	[76]
				:::::::: :: :.:::::.
				Target 1115 GGAAAUGUACUUGUUUGCAG 1134

## Sheet: Table S6
Table S6. The raw data showing the FPKM values of BrCNGC genes in different plant tissues downloaded from GEO database (GSE43245).
Genes	ID	Root_1_FPKM	Root_2_FPKM	Stem_FPKM	Leaf_1_FPKM	Leaf_2_FPKM	Flower_FPKM	Silique_FPKM	Callus_FPKM
BrCNGC1	Bra034281	10.1926	8.56347	1.93581	2.95499	2.03579	3.17766	3.76785	10.6421
BrCNGC2	Bra003323	1.9857	2.74539	5.97474	2.74805	3.08799	2.18283	0.476122	1.43844
BrCNGC3	Bra004537	2.55131	3.109	6.91942	4.86428	4.99152	3.91021	5.54433	7.80772
BrCNGC4	Bra031515	1.95398	3.84264	9.36775	40.7592	52.5734	0.820019	0.290558	11.7867
BrCNGC5	Bra000937	1.50294	1.03924	0.474924	2.52844	2.39644	0.736339	0.223729	13.5719
BrCNGC6	Bra003081	0.0478933	0.0653309	0	0	0	27.5149	0.275746	0.156128
BrCNGC7	Bra022632	17.3791	21.3728	19.9597	13.697	16.4322	12.6423	8.50291	20.9176
BrCNGC8	Bra026086	0	0	0	0	0	0.208131	0.147558	0
BrCNGC9	Bra020402	13.2455	13.0209	10.9855	6.90041	6.83399	19.0583	26.2574	16.1856
BrCNGC10	Bra032132	9.45371	7.64812	6.66544	8.39758	6.18528	13.6018	11.9935	8.89598
BrCNGC11	Bra039221	5.18467	6.22459	4.0673	3.9982	3.01617	3.70863	6.32488	8.90682
BrCNGC12	Bra024067	0.563967	0.420448	0.49318	0.212881	0.419678	3.64229	9.36996	1.83846
BrCNGC13	Bra011963	3.32124	3.64131	2.16188	4.17024	3.79686	0.271802	0.0770749	0.29104
BrCNGC14	Bra008733	0	0	0	0	0	1.50435	0	0
BrCNGC15	Bra018089	0.362219	0.282978	0	0.268568	0.0498462	0.367601	0.148923	0.281139
BrCNGC16	Bra011186	13.5615	14.1026	9.48398	5.09092	6.81424	16.7607	6.04964	22.2949
BrCNGC17	Bra007839	2.43388	1.71827	0.0454675	0.051563	0	0.0504136	1.21527	0.809612
BrCNGC18	Bra032081	1.20102	1.38975	0	0.0519482	0.0481572	0.15237	0.288078	0.70691
BrCNGC19	Bra022702	0.0526412	0.0240023	0.723901	1.31141	1.2684	11.8061	8.86224	0.457606
BrCNGC20	Bra003001	0	0.023886	4.29843	16.1525	19.4134	8.72005	1.73399	1.76489
BrCNGC21	Bra008699	0.963785	0.970323	8.3392	19.0615	24.4415	121.496	59.1291	6.61435
BrCNGC22	Bra001678	0	0	0	0	0	0	0	0.0611445
BrCNGC23	Bra031529	0.57472	0.631532	0.832201	0.745797	0.414273	0.145839	0.275746	0.520428
BrCNGC24	Bra029958	0.219187	0.0750501	0	0	0	0	0	0
BrCNGC25	Bra021265	0	0	0.156749	0.152429	0.0470698	0	0	0.425477
BrCNGC26	Bra022233	0	0	0	0	0	0	0	0
BrCNGC27	Bra001676	0	0.0246008	0.321485	0.279806	0.416013	0.0547099	0	0.117166
BrCNGC28	Bra021266	3.00866	3.53923	7.24954	2.37974	2.63898	2.71457	1.09985	4.35911
BrCNGC29	Bra022232	0.828855	0.857521	0.10518	0	0	0.046743	0.0662882	0.0500374

## Sheet: Table S7
Table S7. The original expression data of BrCNGCs in Chinese cabbage grown under normal condition (Ck) or exposed to MeJA. The data was downloaded from GEO database (GSE51363).
Genes	ID	MeJA_FPKM	Ck_FPKM (Control)	Up/Down Regulation	Fold Change (FC)
BrCNGC01	Bra034281	0	0	0
BrCNGC02	Bra003323	1.68885	1.40116	0.287687
BrCNGC03	Bra004537	10.1483	3.98822	6.16007
BrCNGC04	Bra031515	1.48307	1.03253	0.450537
BrCNGC05	Bra000937	7.87139	3.86945	4.00195
BrCNGC06	Bra003081	0	0	0
BrCNGC07	Bra022632	11.772	8.64626	3.12576
BrCNGC08	Bra026086	0	0	0
BrCNGC09	Bra020402	8.4109	7.66829	0.742611
BrCNGC10	Bra032132	4.82553	3.07963	1.7459
BrCNGC11	Bra039221	4.68086	3.79908	0.881787
BrCNGC12	Bra024067	1.57989	2.5207	-0.940807
BrCNGC13	Bra011963	3.06967	0.524746	2.54493
BrCNGC14	Bra008733	0	0	0
BrCNGC15	Bra018089	0	0	0
BrCNGC16	Bra011186	6.90195	2.56399	4.33796
BrCNGC17	Bra007839	0	0	0
BrCNGC18	Bra032081	0	0	0
BrCNGC19	Bra022702	5.17913	5.68098	-0.501854
BrCNGC20	Bra003001	29.115	19.6438	9.47117
BrCNGC21	Bra008699	71.0296	74.7858	-3.75624
BrCNGC22	Bra001678	0	0	0
BrCNGC23	Bra031529	2.27568	1.51547	0.760204
BrCNGC24	Bra029958	0	0	0
BrCNGC25	Bra021265	0.201875	0.676387	-0.474512
BrCNGC26	Bra022233	0	0	0
BrCNGC27	Bra001676	61.6438	58.9056	2.73813
BrCNGC28	Bra021266	11.2498	6.70724	4.54256
BrCNGC29	Bra022232	0	0	0

## Sheet: Table S8
Table S8. The original expression data of BrCNGCs in Rapid Cycling B. rapa infilterated with mock solution (M), Psm (P) or Flg22 (F). The data was downloaded from GEO database (GSE69785).
Genes	ID	F_FPKM	P_FPKM	Mf_FPKM	Mp_FPKM
BrCNGC01	Bra034281	7.23582	3.05468	6.42933	1.74471
BrCNGC02	Bra003323	15.3721	25.8267	45.6692	58.7796
BrCNGC03	Bra004537	141.876	208.505	32.2749	24.7467
BrCNGC04	Bra031515	0	0	0	0
BrCNGC05	Bra000937	33.6115	50.2112	10.5049	13.8119
BrCNGC06	Bra003081	0.688169	0.133913	0.14094	0.282029
BrCNGC07	Bra022632	24.2612	22.0622	11.3509	14.3218
BrCNGC08	Bra026086	0	0	0	1.29088
BrCNGC09	Bra020402	27.5462	16.6155	32.3866	29.5275
BrCNGC10	Bra032132	9.77957	12.5867	11.3088	14.4158
BrCNGC11	Bra039221	12.5354	8.43277	11.4847	9.50318
BrCNGC12	Bra024067	14.3335	15.3585	2.37567	3.47375
BrCNGC13	Bra011963	2.29412	2.39249	5.73113	6.48991
BrCNGC14	Bra008733	0	0	0	0
BrCNGC15	Bra018089	0.938171	0.144751	0.734314	0.152754
BrCNGC16	Bra011186	5.17181	9.31527	11.1648	9.398
BrCNGC17	Bra007839	0	0.195718	0	0
BrCNGC18	Bra032081	1.42038	2.76388	0	0.444387
BrCNGC19	Bra022702	2.0438	3.58719	14.8828	17.0376
BrCNGC20	Bra003001	6.42826	6.98012	39.4066	45.1085
BrCNGC21	Bra008699	25.7689	26.7039	77.8037	60.5247
BrCNGC22	Bra001678	8.83271	67.1959	4	10
BrCNGC23	Bra031529	0.91968	0	1.98739	1.02674
BrCNGC24	Bra029958	0	0	0	0
BrCNGC25	Bra021265	7.17749	5.99019	2.27124	0.722276
BrCNGC26	Bra022233	0	0	0	0
BrCNGC27	Bra001676	146.365	428.457	95.4476	41.9318
BrCNGC28	Bra021266	16.6085	11.3032	7.41246	2.9621
BrCNGC29	Bra022232	0	0	0	0

## Sheet: Table S9
Table S9. The original expression data of BrCNGCs in clubroot-resistant (R) and susceptible (S) cabbage inbred lines at 0, 12 72 and 96 hours after inoculation of P. brassicae. The data was downloaded from GEO database (GSE74044).
Genes	Accession	R-0-hpi	R-12-hpi	R-72-hpi	R-96-hpi	S-0-hpi	S-12-hpi	S-72-hpi	S-96-hpi
BrCNGC01	Bra034281	27.6396	22.7835	25.8087	34.5714	30.2143	23.6248	26.0611	32.8376
BrCNGC02	Bra003323	1.40116	0	0	0	0	0	0	0
BrCNGC03	Bra004537	23.5504	20.7662	30.0937	16.5785	19.1569	13.1617	22.569	20.0888
BrCNGC04	Bra031515	5.51415	3.8222	4.21967	7.86194	4.9007	5.24155	6.60234	7.48989
BrCNGC05	Bra000937	26.8842	11.7926	20.304	4.34431	27.0456	9.9466	19.292	4.58527
BrCNGC06	Bra003081	0.0564564	0.080122	0.129253	0.0498445	0.0307866	0.0831658	0.0893944	0.154215
BrCNGC07	Bra022632	19.5242	17.1768	20.4235	23.3049	19.0842	17.4455	22.6284	20.2344
BrCNGC08	Bra026086	0	0	0	0	0	0	0	0
BrCNGC09	Bra020402	37.6926	37.7617	41.1323	38.1904	41.4397	37.0524	44.8743	37.0479
BrCNGC10	Bra032132	20.4116	19.9382	24.568	17.9805	20.0337	20.8741	19.4614	18.4019
BrCNGC11	Bra039221	14.3031	11.4732	17.2369	13.1761	15.8841	12.5313	16.3884	15.2884
BrCNGC12	Bra024067	3.69673	4.00893	7.62036	1.17557	9.40398	8.32142	8.22807	4.99
BrCNGC13	Bra011963	2.04431	1.89663	2.89986	1.1401	1.96555	2.48664	2.70954	1.24451
BrCNGC14	Bra008733	0	0	0	0	0	0	0	0
BrCNGC15	Bra018089	0.916206	0.664603	0.629369	0.916975	0.699501	0.629853	0.773956	0.762825
BrCNGC16	Bra011186	22.6412	20.1099	18.1393	30.8755	18.4751	18.6961	20.9406	26.4021
BrCNGC17	Bra007839	6.00973	7.35557	7.07956	10.1683	5.15264	5.99522	5.33477	6.44307
BrCNGC18	Bra032081	6.40237	6.19939	6.96073	5.18735	4.15549	4.20039	3.9163	3.52467
BrCNGC19	Bra022702	0	0.0294055	0	0.0548938	0	0	0	0.0485186
BrCNGC20	Bra003001	0	0	0	0.0273151	0	0	0.0326613	0.0965721
BrCNGC21	Bra008699	2.12485	2.49178	2.53539	4.94186	3.23144	2.76276	1.13755	4.99886
BrCNGC22	Bra001678					6.42802	1.287	1.40092	1.87809
BrCNGC23	Bra031529	0.328344	0.514223	1.18475	0.472442	0.401096	0.435385	0.933741	0.65178
BrCNGC24	Bra029958	0.161877	0.183799	0.267613	0.387019	0.165364	0.286165	0.2468	0.0758187
BrCNGC25	Bra021265	0.144292	0	0.16518	0.101921	0.125897	0.0566819	0.0304658	0.0225234
BrCNGC26	Bra022233	0	0	0	0	8.07849	5.36139	7.78903	12.684
BrCNGC27	Bra001676	4.69589	1.31367	4.39421	0.964327	6.42802	1.287	1.40092	1.87809
BrCNGC28	Bra021266	8.75974	8.06346	10.4083	10.1882	6.69631	5.16625	7.58828	8.99422
BrCNGC29	Bra022232	8.42222	8.09026	8.83216	10.9132	8.07849	5.36139	7.78903	12.684

[truncated: 1 more sheets: Table S10]
